# Supplementary material for: Very low-depth whole-genome sequencing in complex trait association studies
Source: Bioinformatics. 2018 Dec 21;35(15):2555–61. doi: 10.1093/bioinformatics/bty1032 (PMC6662288; doi:10.1093/bioinformatics/bty1032)
Supplement: bty1032_Supplementary_Data [file bty1032_supplementary_data.zip]

Archive with 3 entries (2 files):
- bty1032-suppl_data/
- bty1032-suppl_data/Gilly.Revision.Supplementary.docx
- bty1032-suppl_data/Gilly.Revision.Supplementary.pdf
